# Supplementary material for: The induced mutant allele flo4-303 confers floury characteristics on the japonica rice cultivar ‘Hoshinoko’
Source: Breed Sci. 2022 Dec 7;72(5):383–8. doi: 10.1270/jsbbs.22059 (PMC9895802; doi:10.1270/jsbbs.22059)
Supplement: Supplementary file 1 — Supplemental Table [file 72_383_s1.xlsx]

## Sheet: Sheet1
Supplemental table 1. Nucleotide sequences of primers designed to apmplify OsPPDKB
Primer set		sequence	aplified product size (bp)	exon
1	Forward	gtggaatcgggggagattt	913	1
	Reverse	tgcggtatttgaaagaaaaca
2	Forward	ggtcacaccgtcacacacc	901	2-4
	Reverse	gagaaaaagtaaaattaagctcgtg
3	Forward	gataaggccagagggtttcg	851	5-6
	Reverse	attatcgccgcttgcataac
4	Forward	cacctgtggtttgtgtgtatga	902	7-8
	Reverse	cacgcaatcgatgtggtaac
5	Forward	tgcgtacttgagttcagttcac	910	9-11
	Reverse	cccttttcagctgacttcaa
6	Forward	tgcctttcacatcgaftt	915	11-13
	Reverse	cgttgcatctacactagaacatca
7	Forward	ttcattgcatcttgcacaca	970	14-16
	Reverse	aaaaagaagggagctatagtgtt
8	Forward	ccctaaaggatattttgacttgaa	923	17-20
	Reverse	gcagcagagtttccaccatt
